# Supplementary material for: Comprehensive Physiology, Cytology, and Transcriptomics Studies Reveal the Regulatory Mechanisms Behind the High Calyx Abscission Rate in the Bud Variety of Korla Pear (Pyrus sinkiangensis ‘Xinnonglinxiang’)
Source: Plants (Basel). 2024 Dec 15;13(24):3504. doi: 10.3390/plants13243504 (PMC11677287; doi:10.3390/plants13243504)
Supplement: Supplementary file 1 [file plants-13-03504-s001.zip]

Archive with 2 entries (2 files):
- Supplementary Materials(Figure).pdf
- Supplementary Materials(Table).pdf
